# Supplementary material for: Strophanthus sarmentosus Extracts and the Strophanthus Cardenolide Ouabain Inhibit Snake Venom Proteases from Echis ocellatus
Source: Molecules. 2025 Jun 17;30(12):2625. doi: 10.3390/molecules30122625 (PMC12195819; doi:10.3390/molecules30122625)
Supplement: Supplementary file 1 [file molecules-30-02625-s001.zip]

Archive with 1 entries (1 files):
- molecules-3608677-supplementary.pdf
